# Supplementary material for: Heparan sulfate-dependent RAGE oligomerization is indispensable for pathophysiological functions of RAGE
Source: eLife. 2022 Feb 9;11:e71403. doi: 10.7554/eLife.71403 (PMC8863369; doi:10.7554/eLife.71403)
Supplement: Figure 1—source data 1. [file elife-71403-fig1-data1.zip]

Archive with 2 entries (2 files):
- Figure 1- source data 1.pzfx
- __MACOSX/._Figure 1- source data 1.pzfx
