# Supplementary material for: Heparan sulfate-dependent RAGE oligomerization is indispensable for pathophysiological functions of RAGE
Source: eLife. 2022 Feb 9;11:e71403. doi: 10.7554/eLife.71403 (PMC8863369; doi:10.7554/eLife.71403)
Supplement: Figure 6—source data 2. [file elife-71403-fig6-data2.zip]

Archive with 8 entries (7 files):
- Figure_6-source_data_2/
- __MACOSX/._Figure_6-source_data_2
- Figure_6-source_data_2/Figure 6-source data 2.jpg
- __MACOSX/Figure_6-source_data_2/._Figure 6-source data 2.jpg
- Figure_6-source_data_2/Figure 6-source data 2-raw blot.png
- __MACOSX/Figure_6-source_data_2/._Figure 6-source data 2-raw blot.png
- Figure_6-source_data_2/Figure 6-source data 2-raw blot.jpg
- __MACOSX/Figure_6-source_data_2/._Figure 6-source data 2-raw blot.jpg
